# Supplementary material for: New Improved cGMP Analogues to Target Rod Photoreceptor Degeneration
Source: J Med Chem. 2024 Apr 30;67(10):8396–405. doi: 10.1021/acs.jmedchem.4c00586 (PMC11129186; doi:10.1021/acs.jmedchem.4c00586)
Supplement: Supplementary file 2 — jm4c00586_si_002.csv [file jm4c00586_si_002.csv]

Compound	SMILES
2	O[C@H]1[C@@H](O[Si](C(C)C)(C(C)C)C(C)C)[C@H](N2C(N=C(NC(C3=CC=CC=C3)=C4)N4C5=O)=C5N=C2Br)O[C@@H]1COP([O-])=S
3	BrC1=NC2=C(N=C(NC(C3=CC=CC=C3)=C4)N4C2=O)N1[C@H]5[C@H](O[Si](C(C)C)(C(C)C)C(C)C)[C@H]6[C@@H](COP(O6)([S-])=S)O5
4	O[C@H]1[C@@H](O[Si](C(C)C)(C(C)C)C(C)C)[C@H](N2C(N=C(NC(C3=CC=CC=C3)=C4)N4C5=O)=C5N=C2Br)O[C@@H]1COP([O-])=O
5	BrC1=NC2=C(N=C(NC(C3=CC=CC=C3)=C4)N4C2=O)N1[C@H]5[C@H](O[Si](C(C)C)(C(C)C)C(C)C)[C@H]6[C@@H](CO[P@@](O6)([O-])=S)O5
6	BrC1=NC2=C(N=C(NC(C3=CC=CC=C3)=C4)N4C2=O)N1[C@H]5[C@H](O[Si](C(C)C)(C(C)C)C(C)C)[C@H]6[C@@H](CO[P@](O6)([O-])=S)O5
7	BrC1=NC2=C(N=C(NC(C3=CC=CC=C3)=C4)N4C2=O)N1[C@H]5[C@H](O[Si](C(C)C)(C(C)C)C(C)C)[C@H]6[C@@H](COP(O6)([O-])=O)O5
CN03	O[C@@H]1[C@H]2[C@@H](CO[P@@](O2)([O-])=S)O[C@H]1N3C(N=C(NC(C4=CC=CC=C4)=C5)N5C6=O)=C6N=C3Br
SP-CN03	O[C@@H]1[C@H]2[C@@H](CO[P@](O2)([O-])=S)O[C@H]1N3C(N=C(NC(C4=CC=CC=C4)=C5)N5C6=O)=C6N=C3Br
oxo-CN03	O[C@@H]1[C@H]2[C@@H](COP(O2)([O-])=O)O[C@H]1N3C(N=C(NC(C4=CC=CC=C4)=C5)N5C6=O)=C6N=C3Br
dithio-CN03	O[C@@H]1[C@H]2[C@@H](COP(O2)([S-])=S)O[C@H]1N3C(N=C(NC(C4=CC=CC=C4)=C5)N5C6=O)=C6N=C3Br
